# Supplementary material for: A Simple Method for Evaluating the Bioactive Phenolic Compounds’ Presence in Brazilian Craft Beers
Source: Molecules. 2021 Aug 4;26(16):4716. doi: 10.3390/molecules26164716 (PMC8399525; doi:10.3390/molecules26164716)
Supplement: Supplementary file 1 [file molecules-26-04716-s001.zip]

Archive with 1 entries (1 files):
- molecules-1302339-supplementary.pdf
